# Supplementary material for: Identification of MsHsp20 Gene Family in Malus sieversii and Functional Characterization of MsHsp16.9 in Heat Tolerance
Source: Front Plant Sci. 2017 Nov 1;8:1761. doi: 10.3389/fpls.2017.01761 (PMC5672332; doi:10.3389/fpls.2017.01761)
Supplement: Supplementary file 9 [file DataSheet1.XLSX]

## Sheet: Sheet1
			QRT-PCR	RNA-Seq
	T3	T7	log2	log2FC
57752	0.313	4.22	3.75301	2.04975
50011	0.014	4.639	8.37224	5.88831
30710	2.734	0.051	-5.74437	-7.87397
51187	0.092	8.809	6.5812	4.58891
62181	714.196	33.09	-4.43185	-2.17116
60022	20.311	0.042	-8.91766	-4.38216
50751	5.797	2.02	-1.52095	-1.80563
54967	0.53	7.323	3.78837	5.07885
61654	20.311	8.033	-1.33825	-3.30981
45514	0.322	11.962	5.21525	6.46185
42290	0.463	11.995	4.69528	2.82907
44413	0.567	20.096	5.14742	8.85706
47120	0.069	1.744	4.65966	7.50797
61824	0.255	1.744	2.77383	3.98791
60991	1	0.045	-4.47393	-2.56867
43838	1	1.836	0.876566	2.91272
49545	1	3.028	1.59837	2.4745
52530	1	1.408	0.493647	2.69356
